# Supplementary material for: Defining and Characterizing Postprandial Reactive Hypoglycemia
Source: Nutrients. 2026 Mar 3;18(5):822. doi: 10.3390/nu18050822 (PMC12986748; doi:10.3390/nu18050822)
Supplement: Supplementary file 1 [file nutrients-18-00822-s001.zip]

Archive with 1 entries (1 files):
- nutrients-4127908-supplementary.pdf
